# Supplementary material for: Metabolomics Signature and Potential Application of Serum Polyunsaturated Fatty Acids Metabolism in Patients With Vitiligo
Source: Front Immunol. 2022 Feb 10;13:839167. doi: 10.3389/fimmu.2022.839167 (PMC8866849; doi:10.3389/fimmu.2022.839167)
Supplement: Supplementary file 2 [file Table_1.xlsx]

## Sheet: Table S1
Table R1. MRM transitions of 3-NPH derivatized metabolites, linearity range, precision and accuracy
No	Metabolite	full name	Class	HMDB ID	Cone(V)	Collision (eV)	Ionization mode	RT (min)a	Ion Pairs	Internal Standard	LOD (µmol/L)b	LOQ (µmol/L)c	ULOQ (µmol/L)d	Linearity range (µmol/L)	R2 e	Reproducibility (RSD, %)f		Recovery (serum, n=3)
																Standards	Serum	Spiking high concentration (µmol/L)	Recovery_High concentration	CV%_High concentration	Spiking low concentration (µmol/L)	Recovery_Low concentration	CV%_Low concentration
1	C10: 0	Decanoic acid	fatty acids	HMDB0000511	50	20	ES-	11.33	306.12>136.8	Decanoic acid_D2	0.15	0.31	50	0.31-50	0.9996	15.6	4.2	160	82.7	3.7	40	85.8	8.2
2	C8: 0	Octanoic acid	fatty acids	HMDB0000482	40	25	ES-	9.91	278.1>136.8	Nonanoic acid_D3	0.15	0.31	50	0.31-50	0.9994	11.7	7.2	200	98.4	1.5	50	83.6	7.4
3	C18 3 cis-9, 12, 15	Alpha-Linolenic acid	fatty acids	NA	40	10	ES-	12.99	412.2>412.1	Tridecanoic acid_D2	0.15	0.31	50	0.31-50	1	4.9	4.8	80	85.2	2.4	20	99.6	1
4	C20 4 cis-5, 8, 11, 14	Arachidonic acid	fatty acids	HMDB0001043	40	10	ES-	13.38	438.2>438.1	Tridecanoic acid_D2	0.15	0.31	50	0.31-50	0.9968	5.8	11.6	40	81.4	3.7	10	93.7	4.7
5	C22 6 cis-4, 7, 10, 13, 16, 19	Docosahexaenoic acid DHA	fatty acids	HMDB0002183	40	10	ES-	13.28	462.2>462.1	Tridecanoic acid_D2	0.15	0.31	50	0.31-50	0.9877	3.8	9.9	80	81.4	5.5	20	102.5	10.7
6	C12 0	Dodecanoic acid	fatty acids	HMDB0000638	30	25	ES-	12.37	334.2>136.8	Undecanoic acid_D3	0.15	0.31	50	0.31-50	0.9991	13.4	4.3	20	82.8	2	5	72.8	7.9
7	C20 5 cis-5, 8, 11, 14, 17	Eicosapentaenoic acid EPA	fatty acids	HMDB0001999	40	10	ES-	12.97	436.2>436.1	Tridecanoic acid_D2	0.15	0.31	50	0.31-50	0.9999	7.2	16.8	4	100.1	2.2	1	107	2.8
8	C18 3 cis-6, 9, 12	Gamma-Linolenic acid	fatty acids	HMDB0003073	40	10	ES-	13.1	412.2>412.1	Tridecanoic acid_D2	0.15	0.31	50	0.31-50	0.993	10.3	9.3	10	89.9	6.7	2.5	94.4	10
9	C18: 2 cis-9, 12	Linoleic acid	fatty acids	HMDB0000673	40	10	ES-	13.47	414.3>414.1	Tridecanoic acid_D2	1.5	3.1	500	3.1-500	0.9961	6.6	7.9	400	91	13.1	100	85.4	7.3
10	C14: 0	Myristic acid	fatty acids	HMDB0000806	50	10	ES-	13.16	362.2>362.1	Tridecanoic acid_D2	0.15	0.31	50	0.31-50	0.9999	11.3	11	160	85.6	4.3	40	96.4	11.2
12	C18: 1 cis-9	Oleic acid	fatty acids	HMDB0000207	40	10	ES-	14.04	416.1>416.1	Tridecanoic acid_D2	1.5	3.1	500	3.1-500	0.9951	9.4	12.2	400	86.3	8.5	100	85.9	7.8
13	C16: 1 trans-9	Palmitelaidic acid	fatty acids	HMDB0012328	40	10	ES-	13.46	388.2>388.1	Tridecanoic acid_D2	0.15	0.31	50	0.31-50	0.9997	8.6	6.4	4	106.4	3.1	1	119.4	9.7
14	C16: 0	Palmitic acid	fatty acids	HMDB0000220	40	10	ES-	13.97	390.3>390.1	Tridecanoic acid_D2	1.5	62.5	500	62.5-500	0.9956	11.7	18.9
15	C16: 1 cis-9	Palmitoleic acid	fatty acids	HMDB0003229	50	10	ES-	13.3	388.2>388.1	Tridecanoic acid_D2	0.15	0.31	50	0.31-50	0.9998	4.9	10.5	200	84.3	2.8	50	90.9	11.2
16	C18: 0	Stearic acid	fatty acids	HMDB0000827	40	32	ES-	14.7	418.3>418.2	Tridecanoic acid_D2	1.5	62.5	500	62.5-500	0.9917	9.4	16.4
16	C20: 0	arachidic acid	fatty acids	HMDB0002212	40	10	ES-	7.09	446.3>403	Stearic acid D35	0.1	0.4	250	0.4-250	0.9969	8.2	9.6	200	87.1	4.7	50	95.7	8.8
17	C22: 0	Behenic acid	Fatty acids	HMDB0000944	40	10	ES-	7.74	474.33>151.87	Stearic acid D35	0.04	0.04	10	0.04-10	0.9977	8.3	13.2	20	89.7	8.2	5	85.2	12.3
18	C24: 0	Tetracosanoic acid	Fatty acids	HMDB0002003	40	10	ES-	8.27	502.36>151.85	Stearic acid D35	0.2	0.5	25	0.5-25	0.9987	5.3	8.6	20	87.2	9.2	5	86.9	10.6
19	C24: 1 cis-15	Nervonic acid	Fatty acids	HMDB0002368	40	10	ES-	7.69	500.3>151.9	Stearic acid D35	0.04	0.1	10	0.1-10	0.9978	7.2	9.8	20	101.4	9.8	5	112.8	7.5
